# Supplementary material for: Basket to Purkinje Cell Inhibitory Ephaptic Coupling Is Abolished in Episodic Ataxia Type 1
Source: Cells. 2023 May 13;12(10):1382. doi: 10.3390/cells12101382 (PMC10216961; doi:10.3390/cells12101382)
Supplement: Supplementary file 1 [file cells-12-01382-s001.zip]

Archive with 1 entries (1 files):
- cells-2316064-supplementary.pdf
